# Supplementary material for: Synthesis and Biological Activity of a Cytostatic Inhibitor of MLLr Leukemia Targeting the DOT1L Protein
Source: Molecules. 2021 Aug 31;26(17):5300. doi: 10.3390/molecules26175300 (PMC8434109; doi:10.3390/molecules26175300)
Supplement: Supplementary file 1 [file molecules-26-05300-s001.zip]

Archive with 1 entries (1 files):
- molecules-1321863-supplementary.pdf
